# Supplementary material for: Genome sequencing of Clostridium butyricum DKU-01, isolated from infant feces
Source: Gut Pathog. 2015 Mar 27;7:8. doi: 10.1186/s13099-015-0055-3 (PMC4390090; doi:10.1186/s13099-015-0055-3)
Supplement: Additional file 1: Table S1. — Comparison of genomic features and subsystem of strain DKU-01 with strain 6E3 and DSM 10702T. [file 13099_2015_55_MOESM1_ESM.xlsx]

## Sheet: Sheet1
Table S1. Comparison of genomic features and subsystem of strain DKU-01 with strain 6E3 and DSM 10702T
	DKU-01	6E3	DSM 10702T
Genome size (bp)	4519722	4644398	4596811
Number of Contigs	79	10	207
Number of CDS	4037	4176	4169
Subsystem
Amino Acids and Derivatives	385 (14.3%)	379 (13.9%)	372 (13.6%)
Carbohydrates	454 (16.8%)	475 (17.5%)	483 (17.6%)
Cell Division and Cell Cycle	45 (1.7%)	49 (1.8%)	50 (1.8%)
Cell Wall and Capsule	164 (6.1%)	146 (5.4%)	162 (5.9%)
Cofactors, Vitamins, Prosthetic Groups, Pigments	239 (8.9%)	241 (8.9%)	238 (8.7%)
DNA Metabolism	88 (3.3%)	97 (3.6%)	115 (4.2%)
Dormancy and Sporulation	63 (2.3%)	61 (2.2%)	62 (2.3%)
Fatty Acids, Lipids, and Isoprenoids	89 (3.3%)	86 (3.2%)	91 (3.3%)
Iron acquisition and metabolism	11 (0.4%)	11 (0.4%)	11 (0.4%)
Membrane Transport	102 (3.8%)	114 (4.2%)	103 (3.8%)
Metabolism of Aromatic Compounds	4 (0.1%)	4 (0.1%)	4 (0.1%)
Miscellaneous	18 (0.7%)	19 (0.7%)	19 (0.7%)
Motility and Chemotaxis	101 (3.7%)	99 (3.6%)	100 (3.6%)
Nitrogen Metabolism	29 (1.1%)	27 (1.0%)	25 (0.9%)
Nucleosides and Nucleotides	137 (5.1%)	132 (4.9%)	143 (5.2%)
Phages, Prophages, Transposable elements, Plasmids	6 (0.2%)	17 (0.6%)	20 (0.7%)
Phosphorus Metabolism	52 (1.9%)	66 (2.4%)	50 (1.8%)
Photosynthesis	0 (0%)	0 (0%)	0 (0%)
Potassium metabolism	20 (0.7%)	20 (0.7%)	21 (0.8%)
Protein Metabolism	231 (8.6%)	223 (8.2%)	228 (8.3%)
Regulation and Cell signaling	41 (1.5%)	43 (1.6%)	41 (1.5%)
Respiration	47 (1.7%)	46 (1.7%)	46 (1.7%)
RNA Metabolism	131 (4.9%)	134 (4.9%)	132 (4.8%)
Secondary Metabolism	5 (0.2%)	5 (0.2%)	5 (0.2%)
Stress Response	139 (5.2%)	134 (4.9%)	131 (4.8%)
Sulfur Metabolism	16 (0.6%)	18 (0.7%)	16 (0.6%)
Virulence, Disease and Defense	81 (3.0%)	74 (2.7%)	77 (2.8%)
